# Supplementary material for: Parallel engineering of environmental bacteria and performance over years under jungle-simulated conditions
Source: PLoS One. 2022 Dec 14;17(12):e0278471. doi: 10.1371/journal.pone.0278471 (PMC9750038; doi:10.1371/journal.pone.0278471)
Supplement: S2 File — (CSV) [file pone.0278471.s002.csv]

Sample	k__Bacteria;p__;c__;o__;f__	k__Bacteria;p__Acidobacteria;c__Acidobacteria-5;o__;f__	k__Bacteria;p__Acidobacteria;c__Acidobacteria-6;o__iii1-15;f__	k__Bacteria;p__Acidobacteria;c__Acidobacteria-6;o__iii1-15;f__mb2424	k__Bacteria;p__Acidobacteria;c__Sva0725;o__Sva0725;f__	k__Bacteria;p__Acidobacteria;c__[Chloracidobacteria];o__RB41;f__	k__Bacteria;p__Acidobacteria;c__iii1-8;o__DS-18;f__	k__Bacteria;p__Actinobacteria;c__Actinobacteria;o__Actinomycetales;f__	k__Bacteria;p__Actinobacteria;c__Actinobacteria;o__Actinomycetales;f__Actinomycetaceae	k__Bacteria;p__Actinobacteria;c__Actinobacteria;o__Actinomycetales;f__Actinosynnemataceae	k__Bacteria;p__Actinobacteria;c__Actinobacteria;o__Actinomycetales;f__Beutenbergiaceae	k__Bacteria;p__Actinobacteria;c__Actinobacteria;o__Actinomycetales;f__Bogoriellaceae	k__Bacteria;p__Actinobacteria;c__Actinobacteria;o__Actinomycetales;f__Brevibacteriaceae	k__Bacteria;p__Actinobacteria;c__Actinobacteria;o__Actinomycetales;f__Cellulomonadaceae	k__Bacteria;p__Actinobacteria;c__Actinobacteria;o__Actinomycetales;f__Corynebacteriaceae	k__Bacteria;p__Actinobacteria;c__Actinobacteria;o__Actinomycetales;f__Cryptosporangiaceae	k__Bacteria;p__Actinobacteria;c__Actinobacteria;o__Actinomycetales;f__Frankiaceae	k__Bacteria;p__Actinobacteria;c__Actinobacteria;o__Actinomycetales;f__Geodermatophilaceae	k__Bacteria;p__Actinobacteria;c__Actinobacteria;o__Actinomycetales;f__Intrasporangiaceae	k__Bacteria;p__Actinobacteria;c__Actinobacteria;o__Actinomycetales;f__Kineosporiaceae	k__Bacteria;p__Actinobacteria;c__Actinobacteria;o__Actinomycetales;f__Microbacteriaceae	k__Bacteria;p__Actinobacteria;c__Actinobacteria;o__Actinomycetales;f__Micrococcaceae	k__Bacteria;p__Actinobacteria;c__Actinobacteria;o__Actinomycetales;f__Micromonosporaceae	k__Bacteria;p__Actinobacteria;c__Actinobacteria;o__Actinomycetales;f__Mycobacteriaceae	k__Bacteria;p__Actinobacteria;c__Actinobacteria;o__Actinomycetales;f__Nakamurellaceae	k__Bacteria;p__Actinobacteria;c__Actinobacteria;o__Actinomycetales;f__Nocardiaceae	k__Bacteria;p__Actinobacteria;c__Actinobacteria;o__Actinomycetales;f__Nocardioidaceae	k__Bacteria;p__Actinobacteria;c__Actinobacteria;o__Actinomycetales;f__Promicromonosporaceae	k__Bacteria;p__Actinobacteria;c__Actinobacteria;o__Actinomycetales;f__Propionibacteriaceae	k__Bacteria;p__Actinobacteria;c__Actinobacteria;o__Actinomycetales;f__Pseudonocardiaceae	k__Bacteria;p__Actinobacteria;c__Actinobacteria;o__Actinomycetales;f__Sporichthyaceae	k__Bacteria;p__Actinobacteria;c__Actinobacteria;o__Actinomycetales;f__Streptomycetaceae	k__Bacteria;p__Actinobacteria;c__Actinobacteria;o__Actinomycetales;f__Thermomonosporaceae	k__Bacteria;p__Actinobacteria;c__Actinobacteria;o__Bifidobacteriales;f__Bifidobacteriaceae	k__Bacteria;p__Actinobacteria;c__MB-A2-108;o__0319-7L14;f__	k__Bacteria;p__Actinobacteria;c__Nitriliruptoria;o__Euzebyales;f__Euzebyaceae	k__Bacteria;p__Actinobacteria;c__Rubrobacteria;o__Rubrobacterales;f__Rubrobacteraceae	k__Bacteria;p__Actinobacteria;c__Thermoleophilia;o__;f__	k__Bacteria;p__Actinobacteria;c__Thermoleophilia;o__Gaiellales;f__	k__Bacteria;p__Actinobacteria;c__Thermoleophilia;o__Gaiellales;f__Gaiellaceae	k__Bacteria;p__Actinobacteria;c__Thermoleophilia;o__Solirubrobacterales;f__	k__Bacteria;p__Actinobacteria;c__Thermoleophilia;o__Solirubrobacterales;f__Conexibacteraceae	k__Bacteria;p__Actinobacteria;c__Thermoleophilia;o__Solirubrobacterales;f__Patulibacteraceae	k__Bacteria;p__Actinobacteria;c__Thermoleophilia;o__Solirubrobacterales;f__Solirubrobacteraceae	k__Bacteria;p__Bacteroidetes;c__Bacteroidia;o__Bacteroidales;f__	k__Bacteria;p__Bacteroidetes;c__Bacteroidia;o__Bacteroidales;f__Bacteroidaceae	k__Bacteria;p__Bacteroidetes;c__Bacteroidia;o__Bacteroidales;f__Porphyromonadaceae	k__Bacteria;p__Bacteroidetes;c__Cytophagia;o__Cytophagales;f__Cyclobacteriaceae	k__Bacteria;p__Bacteroidetes;c__Cytophagia;o__Cytophagales;f__Cytophagaceae
A1	0.082449042	0	2.766623406	0.396976868	0.563401786	0.253454462	1.390945874	0.319108329	0.283991144	0	0	0	0	0.285517978	0.247347126	1.726849378	0.297732651	1.847469272	0	0.606153141	1.00313001	1.03672036	3.90869532	0.212229941	0.24887396	0.305366822	3.126956256	0	2.917779983	1.958928162	0.224444614	1.053515536	0	0.106878388	0.630582487	0	1.203145278	0	0.138941904	2.201694786	3.555996641	0.618367814	0.178639591	1.919230476	0	0	0	0	4.791205436
A3	0	0	0	0	0	0	0	0	0	0	0	0	0.866122247	0	3.266518189	0	0	0	0	0	1.385795595	1.410541945	0	2.214798317	0	4.120267261	0	0	13.69710468	1.064093046	0	4.120267261	0	0	1.484780995	0	0	0	0	0.383568424	0	0	0	0	0	1.435288295	0	0	0
D1	0	0	3.012990137	0.751744046	0.64649988	4.065431802	0.408948761	0	0.231537166	0	0	0	0	0	0.439018523	0	1.578662497	0	0	0	1.425306712	0.97726726	1.211811402	3.710608612	0	2.706278566	3.695573731	0	3.575294684	6.188356988	0	1.771108973	0.282655761	0	0.637478951	0	1.49747414	0	0.276641809	6.206398845	11.67608853	0	0.339788309	2.838585518	0	0.300697618	0	0	0.790834737
D2	0	0	0.398738321	0.138864092	0	0	0	2.622547561	0.064472614	0.308476661	0.393778889	0.525699776	0	5.403796941	0.286655161	0.660596322	0.752841754	1.509651054	0.718125732	0.801444187	1.594953282	0.674482731	5.070523121	0.307484775	0.247971592	0.200361047	9.554841397	0.435438116	1.976829534	5.77277867	0.462219048	0.867900573	3.738419727	0	0.243012161	0.44535698	0	0	0	0.397746434	8.648257256	0.863933028	0	4.640044437	0	0	0	0.0654645	5.032831439
D3	0	0	3.3403494	0.229425384	0	0	0	0.283098295	0	0	0	0	0	0	0	0	0.411492317	0	0	0	4.030730373	0	0	15.48726584	0	0.328351926	0.406230267	0	0.093664492	2.253209851	0	0	0	0	0.085245212	0	0	0	0.397810987	0	3.638181435	0	0.256788045	0	0	0	0	0	7.259524311
D4	0	0.113394669	2.836092604	0.171011419	0.370831214	0.042906091	0	0.130557105	0	0	0	0	0	0.542455577	0.163043145	0	0.180205581	0.099296953	0.353055833	0	0.561456846	0	5.357131912	0.597007607	0.085199237	0	0.484225882	0.140364211	0.438868015	1.149883234	0.02206599	0.894285522	0	0	0.262953042	0	0	0.077843908	0.622751261	0.337119285	1.801442871	0	0.087651014	0.176527917	0.068649745	0	0.042906091	0	6.759548138
D5	0	0	2.513685902	0.487167897	1.170207423	0.135603435	0	0	0.467078499	0	0	0	0	0	0	0	0	0	1.52428306	0	0.231028075	1.315855557	5.173019939	2.059163277	0.50976847	0.497212596	1.690020592	0	3.201747778	4.731053187	1.378634925	0.999447542	0	0	1.928582191	0	1.087338657	0	0	4.027924263	8.349655969	0	0	1.599618301	0.125558736	0	0	0	1.280699111
[truncated: 99 more columns]
